# Supplementary material for: Role of multimodality cardiac imaging for evaluation of intramyocardial dissection, from dissecting haematoma to false-pseudoaneurysm: a case series
Source: Eur Heart J Case Rep. 2024 May 7;8(5):ytae219. doi: 10.1093/ehjcr/ytae219 (PMC11091479; doi:10.1093/ehjcr/ytae219)
Supplement: ytae219_Supplementary_Data [file ytae219_supplementary_data.zip]

Archive with 6 entries (6 files):
- Video 4.mp4
- Video 5.mp4
- Supplementary Video captions.docx
- Video 1.mp4
- Video 2.mp4
- Video 3.mp4
